# Supplementary material for: Re-development of mental health first aid guidelines for non-suicidal self-injury: a Delphi study
Source: BMC Psychiatry. 2014 Aug 19;14:236. doi: 10.1186/s12888-014-0236-5 (PMC4197339; doi:10.1186/s12888-014-0236-5)
Supplement: Additional file 1: — Items endorsed into and rejected from the guidelines, and the corresponding round consensus was reached. [file 12888_2014_236_MOESM1_ESM.xlsx]

## Sheet: Endorsed items
Item	Round endorsed
Section 1- If the first aider finds someone injuring themselves (7)
If the first aider interrupts someone who is engaging in self-injury, they should remain calm and avoid expressions of shock or anger.	1
If the first aider interrupts someone who is engaging in self-injury, they should intervene in a supportive and non-judgemental way.	1
If the first aider interrupts someone who is engaging in self-injury, they should express their concern and ask whether they can do anything to alleviate the distress.	1
If the first aider interrupts someone who is engaging in self-injury, they should ask whether any medical attention is needed.	2
If the first aider interrupts someone who is engaging in self-injury, they should avoid overreacting. Medical attention is only required if the injury is severe.	1
The first aider should contact emergency services if a wound or injury is serious.	1
If the person has harmed themselves by taking an overdose of medication or consuming poison, the first aider should call an ambulance as the risk of permanent harm or death is high.	1
Section 2- If the first aider suspects self-injury (8)
If the first aider notices self-inflicted injuries, they should not express a strong emotional response of anger, fear, revulsion or frustration.	1
The first aider should not assume that people who self-harm are suicidal.	1
The first aider should not take all self-injuring behaviour seriously regardless of severity of the injuries or the intent.	1
If the first aider suspects the person is self-injuring, they should not demand to talk about things that the person is not ready to discuss.	1
The first aider should directly express their concerns that the person may be injuring themself.	1
The first aider should ask about self-injury in a way that makes it clear to the person that they understand a bit about self-injury.	2
The first aider should ask about self-injury in a way that makes it clear to the person that they understand a bit about self-injury, e.g. "Sometimes, when people are in a lot of emotional pain, they injure themselves on purpose. Is that how your injury happened?"	2
If the person is receiving psychiatric care, the first aider should ask if the treating professional knows about the injuries.	2
Section 3- Discussing self-injury (44)
Before talking to the person about self-injury, the first aider should acknowledge and deal with their own feelings about self-injuring behaviours.	2
Before talking to the person about self-injury, the first aider should acknowledge and deal with their feelings about self-injuring behaviours.	2
If the first aider feels they are unable to talk to the person who is self-injuring, they should help them to find someone else to talk to.	1
The first aider should discuss their concerns with the person in a private place.	1
If the person doesn't want to talk right away, the first aider should let the person know that they want to listen to them when they are ready.	1
If the person is reluctant to talk about self-injury, the first aider should not force the issue unless the injury is severe.	1
If the person is reluctant to talk, the first aider should ask the person what would make them feel safe enough to be able to discuss their feelings.	1
The first aider should respect that the person might not want to talk about their self-injuring.	1
If the person doesn't want to talk, the first aider should ask a health professional for advice on what to do.	1
The first aider should behave in a supportive and non-judgemental way.	1
The first aider should be supportive without being permissive of the behaviour.	1
The first aider should use a calm voice when they are talking to the person.	1
The first aider should not express anger or a desire to punish the person for self-injuring.	1
The first aider should be comfortable with silence, allowing the person time to process what has been talked about.	1
The first aider should be aware of what their body language is communicating about their attitudes.	1
The first aider should understand how self-injury makes the person's life easier and accept their reasons for doing it.	1
The first aider should be prepared for the expression of intense emotions.	1
The first aider should ask the person questions about their self-injury, but should not put pressure on them to talk about it.	1
The first aider should acknowledge the emotional pain behind the self-injury.	1
The first aider should validate the person's emotions by explaining that these emotions are appropriate and valid.²	2
The first aider should let the person know that they are not alone and that they are there to support them.	1
The first aider should express empathy for how the person is feeling.	1
The first aider should reflect what the person is saying by acknowledging their experience as they are describing it.	1
The first aider should use 'I' statements instead of 'you' statements (e.g. "I feel worried/angry/frustrated when you…" instead of "You make me feel worried/angry/frustrated…") when talking with the person.	1
If the first aider needs to tell somebody about the person's self-injury to keep them safe, they should speak to the person about this first.	2
The first aider should reassure the person that there are sources of help and support available.	1
The first aider should tell the person that they want to help.	2
The first aider should let the person know the ways in which they are willing to help the person.	1
The first aider should work collaboratively with the person in finding solutions (i.e. by finding out what they want to happen, discussing any possible actions with them).	2
The first aider should keep in mind that 'stopping self-injury' should not be the focus, and look at what can be done to make the person's life more manageable, or their environment less distressing.	1
The first aider should not touch (e.g. hug or hold hands with) the person without their permission.	1
The first aider should not minimise the person's feelings or problems.	1
The first aider should not use statements that don't take the person's pain seriously (such as 'but you've got a great life' or 'things aren't that bad').	1
The first aider should not offer drugs, prescription pills or alcohol to the person.	1
The first aider should not use terms such as "self-mutilator," "self-injurer," or a "cutter" to refer to the person.	1
The first aider should not accuse the person of attention-seeking.	1
The first aider should not try to make the person stop self-injuring (e.g. by removing self-injury tools) or give them ultimatums (i.e. "If you don't stop self-injuring you have to move out").	1
The first aider should not promise the person that they will keep their self-injury a secret.	2
The first aider should not gossip or talk to others about the person's self-injury without their permission.	1
The first aider should not try to solve the person's problems for them.	1
The first aider should not expect the person to be able to stop self-injuring immediately.	1
The first aider should not make the person feel guilty about the effect their self-injury is having on others.	1
The first aider should avoid setting goals or pacts, such as: "If you promise not to hurt yourself between now and next week, you're doing really well," unless the person asks you to do this.	2
Section 4- Alternatives to self-injury (10)
The first aider should encourage the person to seek other ways to relieve their distress.	2
The first aider should suggest some alternative coping strategies and discuss with the person what might be helpful for them.	2
The first aider should offer the person information materials (e.g. a website or factsheet) about alternatives to self-injury.	2
The first aider should encourage the person to use any positive coping strategy which helps them to get through the urge to self-injure.	2
The first aider should encourage the person to share their feelings with other people, such as a close friend or family member, when they are feeling distressed.	1
The first aider should encourage the person to speak to someone they trust next time they feel the urge to self-injure.	1
The first aider should help the person to use their coping strategies that do not involve self-injuring.	1
The first aider should help the person think of ways to reduce their distress, for example, having a hot bath, listening to loud music, or doing something kind for themselves.	2
The first aider should help the person to make a plan about what to do when they feel like self-injuring.	2
The first aider should suggest the person calls someone they trust if they feel distressed or want to hurt themselves.	2
Section 5- Harm minimisation practises (0)
No items were endorsed in this section
Section 6- Seeking help (13)
The first aider should encourage the person to seek professional help.	1
The first aider should let the person remain in control over seeking help as much as possible.	2
The first aider should help the person map out a plan of action for seeking help. Talk about how you can help them to seek treatment and who you can talk to (e.g., a parent, a social worker, psychologist, doctor).	1
The first aider should suggest and discuss options for getting help, rather than directing the person what to do.	1
The first aider should help the person to find a mental health service and mental health professional they can talk to.	1
The first aider should provide praise for any steps the person takes towards getting professional help.	1
The first aider should follow up with the person to check whether they have found professional help that is suitable for them.	2
The first aider should seek mental health assistance if the injury is severe or getting more severe, such as cuts getting deeper or bones being broken.	1
The first aider should seek mental health assistance if the person has expressed a desire to die.	1
The first aider should seek mental health assistance if the person asks them to.	1
The first aider should seek mental health assistance if he self-injurious behaviour is interfering with daily life.	2
The first aider should seek mental health assistance if the person has injured their eyes.	2
The first aider should seek mental health assistance if the person has injured their genitals.	2
Section 7- What the first aider should know about self-injury (14)
The first aider should be aware of what non-suicidal self-injury is.	1
The first aider should be aware of the signs that indicate that a person may have been self-injuring.	1
The first aider should be aware of how common non-suicidal self-injury is.	1
The first aider should be aware of the reasons why people self-injure.	1
The first aider should be aware of that not all people who self-injure want to change their behaviour.	2
The first aider should be aware of the physical and mental health risks of self-injuring.	1
The first aider should be aware of the relationship between NSSI and suicide.	1
The first aider should be aware of that self injury is very rarely used as a means of seeking attention due to the intense shame most people feel about their wounds and scars.	2
The first aider should be aware that self-injury is a very private thing and is hard to talk about.	2
The first aider should be aware that self-injury can be a symptom of a mental health problem that can be treated.	1
The first aider should be aware of the types of professional help available for self-injury.	1
The first aider should be aware that self injury cannot be stopped overnight, and people will need time to recover and learn healthy coping mechanisms.	1
The first aider should be aware that it is natural to feel upset, helpless, even angry upon finding out someone self-injures.	1
The first aider should be aware that even though the first aider can offer support, they are not responsible for the actions or behaviour of someone else, and cannot control what they might decide to do.	1
Section 8- Adolescent specific (9)
The first aider should not promise the adolescent that they will keep their self-injury a secret.	1
If the first aider needs to tell somebody about the adolescent's self-injury to keep them safe, they should speak to the adolescent about this first.	1
The first aider should help the adolescent find a trusted adult to talk to.	2
If the adolescent doesn't want to talk to the first aider, the first aider should help the adolescent find a trusted adult to talk to.	2
The first aider should encourage the adolescent to seek professional help.	1
The first aider should suggest and discuss options for getting help, rather than directing the adolescent what to do.	1
The first aider should help the adolescent map out a plan of action for seeking help. Talk about how you can help them to seek treatment and who you can talk to (e.g., a parent, a social worker, psychologist, doctor).	1
The first aider should help the adolescent to find a mental health service and mental health professional they can talk to.	1
The first aider should offer to go along with the adolescent to see a GP or mental health professional.	2

## Sheet: Rejected items
Item	Round rejected
Section 1- If the first aider finds someone injuring themselves (11)
If the first aider interrupts someone who is engaging in self-injury, they should leave immediately.	1
If the first aider interrupts someone who is engaging in self-injury, they should not physically force the person to stop.	1
If the first aider interrupts someone who is engaging in self-injury, they should ask the person to stop.	1
If the first aider interrupts someone who is engaging in self-injury, they should ask the person why they are doing it.	1
If the first aider interrupts someone who is engaging in self-injury, they should ask if the person is suicidal.	1
If the first aider interrupts someone who is engaging in self-injury, they should offer physical first aid for the injury.	1
If the first aider interrupts someone who is engaging in self-injury, they should only take action if they judge it is safe to do so.	3
If the first aider interrupts someone who is engaging in self-injury in the presence of others, they should take the person away from the situation so they don't attract unnecessary attention.	1
The first aider should encourage the person to care for their own wounds if they are not severe.	1
The first aider should ensure the person receives medical care for the wounds regardless of severity.	1
The first aider should take the person to the emergency department if a wound or injury is serious.	1
Section 2- If the first aider suspects self-injury (10)
The first aider should be respectful of the person's right to injure themselves.	1
The first aider should not ignore the injuries.	1
The first aider should ignore the injuries unless the person wants to talk about it.	1
If the first aider notices self-inflicted injuries, they should not be overly attentive towards the person or their injuries.	1
If the first aider suspects the person is self-injuring, they should not search through their things for evidence of their self-injuring.	1
The first aider should act quickly, as ignoring self-injury or thinking the self-injury is just a phase will not make it go away.	1
The first aider should keep in mind that if someone is showing their injuries, they may be hoping for the opportunity to discuss them with someone.	2
If the first aider is unsure whether the wounds are from self injury or from a suicide attempt, they should ask the person directly.	1
The first aider should ask the person about injuries which they suspect are self-inflicted.	1
The first aider should not ask the person about self-injury until they have formulated a plan to deal with the answer.	1
Section 3- Discussing self-injury (35)
The first aider should pick a time to talk to the person when they are both not under time pressure, when they are rested and focused, and free from distractions.	1
The first aider should tell the person that they are generally available to talk at times when they are needed.	2
If the person doesn't want to talk, the first aider should talk to someone the person is close to about their concerns.	1
The first aider should use the phrase 'self-injury' to encourage the person to talk.	1
The first aider should tell the person that they care about them.	1
The first aider should tell the person they are concerned about their need to self-injure.	3
The first aider should ask questions about their self-injury (e.g., how long they have been doing it, how often, and why it is done, including how it makes them feel) if the person is receptive to the conversation.	1
The first aider should ask open-ended questions about the person's feelings and self-injury.	2
The first aider should ask the person about why they injure themselves.	1
The first aider should not explore with the person the reasons why they hurt themselves.	1
The first aider should focus the conversation on the person’s feelings and emotions, rather than on their self-injury.	2
The first aider should be persistent in encouraging the person to talk about their feelings.	1
The first aider should let the person know that they are sorry that they are experiencing such distress and that they feel the need to injure themselves.	1
The first aider should insist that the person agree not to self-injure any more, as this is unfair to people who care about them.	1
The first aider should be honest and open about their feelings about the person's self-injury.	1
The first aider should focus their entire attention on the person.	2
The first aider should let the person do most of the talking.	2
The first aider should challenge any negative statements the person makes about themselves.	1
The first aider should reassure the person that they are not disgusted by them and that they are not a bad person.	1
The first aider should reinforce that they value the person but dislike their self-injuring behaviour.	1
The first aider should reassure the person that they are not the only one who self-injures.	1
The first aider should tell the person that they want to help in whatever way they can.	2
The first aider should help the person to find out more about self-injury (e.g. pamphlets, the internet or the library).	1
The first aider should let the person know the consequences of self-injuring.	1
The first aider should let the person know the long-term emotional consequences of self-injuring.	2
The first aider should let the person know that self-injuring is not the solution to their problems.	1
The first aider should explain to the person what treatment might involve and how they could benefit from it.	1
The first aider should express optimism about the benefits of treatment and the possibility of learning other ways to cope.	1
The first aider should acknowledge that self-injury is a powerful coping mechanism but that it is not a good thing to do.	1
If the first aider has also dealt with self-injury, either themselves or with a loved one, they should consider telling the person about their experiences, so they feel less alone.	1
If the first aider has a close relationship with the person, they should show they care about them by hugging them or holding their hand.	1
The first aider should not touch (e.g. hug or hold hands with) the person unless they have a close personal relationship.	1
The first aider should not accept the notion that self-injuring is part of a person's identity (e.g. indicates that they are tough or rebellious).	1
Unless the first aider is concerned that an injury may need medical attention, they should not ask to see the person's injuries.	1
The first aider should offer the person information materials (e.g. a website or factsheet) about alternatives to self-injury.	3
Section 4- Alternatives to self-injury (15)
The first aider should encourage the person to try anything at all to avoid self-injury.	1
The first aider should encourage the person to talk about their feelings rather than self-injuring.	2
The first aider should encourage the person to phone or talk to someone who is willing to act as a 'sponsor' and discourage self-injury whenever they feel the urge to injure themselves. Someone who has managed to quit self-injury would be an ideal sponsor, similar to the Alcoholics Anonymous model.	1
The first aider should encourage the person to think about the things that make them happy when they feel the urge to self-injure.	1
The first aider should encourage the person to draw or write about their distress instead of self-injuring.	1
The first aider should encourage the person to do something such as scream into a pillow or punch their bedding as a way to relieve distress without self-injuring.	1
The first aider should encourage the person to do some hard exercise until they are exhausted instead of self-injuring.	1
The first aider should encourage the person to do some exercise instead of self-injuring.	2
The first aider should encourage the person to delay injuring themselves; for example, to wait ten minutes and then reassess the urge to self-injure.	1
The first aider should encourage the person to practise relaxation techniques, such as progressive muscle relaxation, when they feel the urge to self-injure.	1
The first aider should encourage the person to focus on the moment- how they are feeling right now- until the feeling goes away.	1
The first aider should suggest less permanently harmful methods of self-injury such as holding ice for as long as is bearable, or flicking a rubber band against their wrist.	1
The first aider should offer ideas for distractions from self-injuring (i.e. talk about things not related to self-injury, watch a film together, go for a walk together).	1
The first aider should share with the person the non-harmful methods they use for coping with distress.	2
The first aider should suggest the person calls them if they feel distressed or want to hurt themselves.	1
Section 5- Harm minimisation practises (10)
The first aider should not remove or hide the person's self-injury tools unless they are asked to.	1
The first aider should teach the person how to obtain sterile instruments to use for self-injury.	2
The first aider should offer to take away the person's self-injury tools.	2
The first aider should take away the person's self-injury tools.	2
135. If the first aider lives with the person, they should ensure that adequate first aid supplies are available.	2
The first aider should encourage the person to carry a first aid kit in order to minimise secondary harms from infection or poor healing.	1
The first aider should teach the person where they should not cut themselves, for example, the locations of major arteries which should be avoided.	1
The first aider should discourage the person from 'ritualising' wound care or self-injury, as this can cement the sense of 'being a self-injurer' and increase the risk of repetition and increasing severity.	1
If the first aider lives with the person, they should ensure that adequate first aid supplies are available.	2
If the first aider lives with the person, they should ensure that sterile instruments are available for use. This should not be done overtly — the first aider should just keep clean blades in the bathroom, or whatever is usually used by the person.	1
Section 6- Seeking help (6)
The first aider should not try to force the person to accept treatment.	1
The first aider should ensure the person receives mental health care.	1
The first aider should firmly say that self-injury is not acceptable behaviour, and that help must be sought to stop self-injury.	1
The first aider should tell the adolescent that self-injury is a coping mechanism that is harmful to them.	2
The first aider should offer to go along with the person to see a GP or mental health professional.	2
The first aider should insist on accessing mental health assistance for the person, even if it means secretly calling a professional.	1
Section 7- What the first aider should know about self-injury (2)
The first aider should be aware that being overly attentive can reinforce the self-injuring behaviour.	1
The first aider should be aware that distressed persons might imitate self-injury if they observe it in someone similar to themselves.	1
Section 8- Adolescent specific (20)
If the first aider interrupts an adolescent who is engaging in self-injury, they should leave immediately.	1
The first aider should be respectful of the adolescent's right to injure themselves.	1
The first aider should ignore the injuries unless the adolescent wants to talk about it.	1
If the first aider suspects the adolescent is self-injuring, they should not search through their things for evidence of their self-injuring.	1
The first aider should ensure the adolescent receives medical care for the wounds regardless of severity.	1
The first aider should encourage the adolescent to care for their own wounds if they are not severe.	1
The first aider should not talk about the adolescent's self-injury without their permission.	1
If the adolescent doesn't want to talk, the first aider should tell the school counsellor or someone else who has the responsibility to act.	1
The first aider should not remove or hide the adolescent's self-injury tools unless they are asked to.	1
The first aider should encourage the adolescent to carry a first aid kit in order to minimise secondary harms from infection or poor healing.	1
If the first aider lives with the adolescent, they should ensure that adequate first aid supplies are available.²	2
If the first aider lives with the adolescent, they should ensure that sterile instruments are available for use. This should not be done overtly- the first aider should just keep clean blades in the bathroom, or whatever is usually used by the adolescent.	1
The first aider should ensure the adolescent receives mental health care.	2
The first aider should firmly say that self-injury is not acceptable behaviour, and that help must be sought to stop self-injury.	1
The first aider should insist on accessing mental health assistance for the adolescent, even if it means secretly calling a professional.	1
The first aider should not try to force the adolescent to accept treatment.	1
The first aider should let the adolescent remain in control over seeking help as much as possible.	2
If the adolescent is aged between 12-15, the first aider should ensure they receive mental health care.	2
If the adolescent is aged between 12-15, the first aider should Offer to go along with them to see a GP or mental health professional.	2
The first aider should ask the adolescent if they have experienced any abuse.	2
